# Supplementary material for: Contribution to the knowledge of Limoniidae (Diptera: Tipuloidea): first records of 244 species from various European countries
Source: Biodivers Data J. 2021 Jul 21;9:e67085. doi: 10.3897/BDJ.9.e67085 (PMC9848614; doi:10.3897/BDJ.9.e67085)
Supplement: Supplementary material 1 — Subdivisions of European part of Russia and list of the territories (respublika, oblast, kray) included in subdivisions [file bdj-09-e67085-s001.tsv]

Subdivisions of European part of Russia	in Russian
North European Russia (RUN)	Север европейской части России
Murmanskaya Oblast'	Мурманская область
Kareliya Respublika	Республика Карелия
Vologodskaya Oblast'	Вологодская область
Arkhangel'skaya Oblast' mainland	Архангельская область
Komi Respublika	Республика Коми
Northwest European Russia (RUW)	Северо-запад европейской части России
Leningradskaya Oblast'	Ленинградская область
Novgorodskaya Oblast'	Новгородская область
Pskovskaya Oblast'	Псковская область
Central European Russia (RUC)	Центр европейской части России
Tverskaya Oblast	Тверская область
Yarovslavskaya Oblast'	Ярославская область
Kostromskaya Oblast'	Костромская область
Smolenskaya Oblast'	Смоленская область
Moskovskaya Oblast'	Московская область
Vladimirskaya Oblast'	Владимирская область
Ivanovskaya Oblast'	Ивановская область
Nizhegorodskaya Oblast'	Нижегородская область
Kaluzhskaya Oblast'	Калужская область
Tul'skaya Oblast'	Тульская область
Ryazanskaya Oblast'	Рязанская область
Mordoviya Respublika	Республика Мордовия
Chuvashkaya Respublika	Чувашская республика
Bryanskaya Oblast'	Брянская область
Orlovskaya Oblast'	Орловская область
Lipetskaya Oblast'	Липецкая область
Tambovskaya Oblast'	Тамбовская область
Penzenskaya Oblast'	Пензенская область
Ul'yanovskaya Oblast'	Ульяновская область
Kurskaya Oblast'	Курская область
Belgorodskaya Oblast'	Белгородская область
Voronezhskaya Oblast'	Воронежская область
East European Russia (RUE)	Восток европейской части России
Kirovskaya Oblast'	Кировская область
Udmurtskaya Respublika	Удмуртская республика
Permskiy Kray = (Permskaya Oblast + Komi-Permyatskiy Avtonomnyy Okrug)	Пермский край = Пермская область + Коми-Пермяцкий автономный округ
Mariy El Respublika	Республика Марий Эл
Tatarstan Respublika	Республика Татарстан
Bashkortostan Respublika	Республика Башкортостан
Samarskaya Oblast'	Самарская область
Orenburgskaya Oblast'	Оренбургская область
South European Russia (RUS)	Юг европейской части России
Saratovskaya Oblast'	Саратовская область
Volgogradskaya Oblast'	Волгоградская область
Rostovskaya Oblast'	Ростовская область
Kalmykiya Respublika	Республика Калмыкия
Astrakhanskaya Oblast'	Астраханская область
North Caucasus (NC)	Се́верный Кавка́з
Republic of Adygea	Респу́блика Адыге́я
Karachay-Cherkess Republic	Карача́ево-Черке́сская Респу́блика
Kabardino-Balkarian Republic	Кабарди́но-Балка́рская Респу́блика
Republic of North Ossetia–Alania	Респу́блика Се́верная Осе́тия — Ала́ния
Republic of Ingushetia	Респу́блика Ингуше́тия
Chechen Republic	Чече́нская Респу́блика/Чечня́
Republic of Dagestan	Республика Дагеста́н
Stavropolsky kray	Ставропо́льский край
Krasnodarskiy kray	Краснода́рский край
